# Supplementary material for: Airspace Diameter Map—A Quantitative Measurement of All Pulmonary Airspaces to Characterize Structural Lung Diseases
Source: Cells. 2023 Sep 28;12(19):2375. doi: 10.3390/cells12192375 (PMC10571657; doi:10.3390/cells12192375)
Supplement: Supplementary file 1 [file cells-12-02375-s001.zip]

Archive with 1 entries (1 files):
- cells-2513834-supplementary.pdf
